# Supplementary material for: MiRNA-21 Expression Decreases from Primary Tumors to Liver Metastases in Colorectal Carcinoma
Source: PLoS One. 2016 Feb 4;11(2):e0148580. doi: 10.1371/journal.pone.0148580 (PMC4741388; doi:10.1371/journal.pone.0148580)
Supplement: S1 Table — (XLSX) [file pone.0148580.s001.xlsx]

## Sheet: S 1 Raw data
Patient Number	Tissue category	mean Ct miR-16	mean Ct RNU6b	Geom. mean RNU6b-miR-16	mean Ct miR-21	mean Ct miR-31	mean-Ct miR-373	delta Ct mean miR-21	delta Ct mean miR-31	delta Ct mean miR-373	2exp(-deltaCt) miR-21	2exp(-deltaCt) miR-31	2exp(-deltaCt) miR-373	Overall survival (months)	Synchronous liver metastasis? (0 = yes; 1 = no)
1	PrTu	28.5961	32.4441	30.4594	29.4712	34.4115	37.9451	-0.988185	3.95209	7.4857	1.98369	0.0646105	0.00557932	45.48	0
1	HeMu	27.3975	31.8306	29.531	30.5856	34.0802	UNDET	1.0546	4.54919	UNDET	0.48143	0.0427128	UNDET	45.48	0
1	LiMe	28.1016	29.9782	29.0247	29.6853	34.2258	37.0878	0.660548	5.20107	8.06304	0.632638	0.0271846	0.00373925	45.48	0
1	HeLi	27.9121	30.1787	29.0233	29.9848	34.2212	36.9842	0.961529	5.19793	7.96096	0.513512	0.0272437	0.00401339	45.48	0
2	PrTu	28.4085	32.1305	30.2122	28.9955	32.3647	37.1034	-1.21671	2.15252	6.89117	2.32415	0.224919	0.00842462	85.28	0
2	HeMu	27.0469	31.5097	29.1931	30.015	33.3988	37.5016	0.821895	4.20563	8.30844	0.565698	0.0541974	0.00315436	85.28	0
2	LiMe	28.6101	32.1728	30.3392	29.5546	33.6453	37.5251	-0.784627	3.30608	7.18588	1.72265	0.101105	0.00686807	85.28	0
2	HeLi	27.2997	31.0476	29.1134	29.9142	34.4043	37.0565	0.800781	5.29096	7.9431	0.574038	0.0255425	0.00406339	85.28	0
3	PrTu	28.5785	30.8535	29.6942	29.0525	31.6602	37.0543	-0.641715	1.96597	7.3601	1.56018	0.255967	0.00608679	41.97	1
3	HeMu	27.4163	34.8678	30.9184	30.5073	33.7631	38.0342	-0.411042	2.84475	7.11585	1.32965	0.139202	0.00720968	41.97	1
3	LiMe	29.5705	31.7853	30.6579	29.9339	31.8808	36.6527	-0.723959	1.22296	5.99482	1.65171	0.428402	0.0156812	41.97	1
3	HeLi	26.8111	32.3084	29.4317	29.2332	34.8525	34.9856	-0.198484	5.42077	5.55388	1.14749	0.0233446	0.0212871	41.97	1
4	PrTu	29.4219	33.9968	31.6268	29.9928	33.3324	UNDET	-1.63395	1.70558	UNDET	3.10361	0.306597	UNDET	34.69	1
4	HeMu	27.7035	31.5718	29.5745	31.09	33.7981	UNDET	1.5155	4.22366	UNDET	0.349774	0.0535245	UNDET	34.69	1
4	LiMe	28.7244	32.6536	30.626	30.115	34.3543	37.2283	-0.511033	3.72821	6.60226	1.42507	0.0754564	0.0102925	34.69	1
4	HeLi	28.5479	30.9935	29.7456	32.5933	34.0055	36.788	2.84772	4.25991	7.04239	0.138915	0.0521962	0.0075863	34.69	1
5	PrTu	29.3166	33.4212	31.3017	29.3862	33.6074	37.0474	-1.91545	2.30568	5.74571	3.77233	0.202265	0.0186366	90.69	0
5	HeMu	28.7405	30.2854	29.5028	31.0939	34.158	38.5402	1.59114	4.65518	9.03737	0.331909	0.0396872	0.00190318	90.69	0
5	LiMe	30.8154	32.3158	31.5567	32.2986	34.8798	UNDET	0.741928	3.32309	UNDET	0.59794	0.0999192	UNDET	90.69	0
5	HeLi	28.0425	32.5264	30.2013	31.7808	34.9045	37.7306	1.57951	4.70322	7.52929	0.334595	0.0383874	0.00541326	90.69	0
6	PrTu	28.8618	31.5265	30.1647	29.3041	33.0742	37.2866	-0.860638	2.90947	7.12191	1.81584	0.133096	0.00717944	79.9	0
6	HeMu	27.4099	31.8443	29.544	30.192	34.0704	36.5619	0.647937	4.52635	7.01791	0.638192	0.0433943	0.00771611	79.9	0
6	LiMe	28.1046	31.4371	29.7242	29.6482	33.0798	36.7227	-0.0759957	3.35561	6.99856	1.05409	0.0976924	0.00782031	79.9	0
6	HeLi	27.8756	32.6892	30.1866	31.0487	34.1651	36.9794	0.86207	3.97852	6.79276	0.550163	0.0634374	0.00901934	79.9	0
7	PrTu	27.717	31.6794	29.632	31.4344	35.4362	35.3725	1.80237	5.80414	5.74051	0.286703	0.017897	0.018704	34.85	1
7	HeMu	26.6615	35.1313	30.6048	35.0446	34.8144	37.2056	4.43987	4.20959	6.60084	0.0460749	0.054049	0.0103027	34.85	1
7	LiMe	27.8851	30.8691	29.3392	30.1356	33.6388	35.3136	0.796454	4.29958	5.97444	0.575763	0.0507806	0.0159043	34.85	1
7	HeLi	26.7755	30.5646	28.6074	31.1255	36.1577	34.8103	2.51814	7.55033	6.20294	0.174568	0.00533489	0.0135747	34.85	1
8	PrTu	29.3444	33.1636	31.1956	31.5849	32.3061	38.2591	0.389276	1.11048	7.06346	0.763513	0.463141	0.00747631	49.8	1
8	HeMu	26.9674	30.6843	28.7659	30.7822	35.6874	35.3181	2.01637	6.9215	6.55225	0.24718	0.00824938	0.0106555	49.8	1
8	LiMe	29.0617	34.73	31.7697	32.3444	32.3112	36.4814	0.574642	0.541527	4.71167	0.671453	0.687044	0.0381634	49.8	1
8	HeLi	27.5872	31.3658	29.4159	31.2094	35.2666	35.4446	1.79353	5.85069	6.02866	0.288466	0.0173287	0.0153176	49.8	1
9	PrTu	28.5277	32.9955	30.6804	29.156	35.1031	36.4878	-1.52437	4.42276	5.80738	2.87662	0.0466247	0.0178569	55.31	1
9	HeMu	27.5415	31.2303	29.328	30.2399	36.8172	37.5215	0.911982	7.48924	8.19355	0.531454	0.00556564	0.00341581	55.31	1
9	LiMe	28.6179	32.2664	30.3874	30.2707	UNDET	37.4226	-0.116684	UNDET	7.03522	1.08424	UNDET	0.00762411	55.31	1
9	HeLi	27.7719	31.0212	29.3516	29.8045	34.6655	35.068	0.452868	5.31382	5.71635	0.730589	0.0251408	0.0190198	55.31	1
10	PrTu	28.5359	32.43	30.4207	28.9425	35.3913	36.8314	-1.47822	4.97061	6.41066	2.78604	0.0318931	0.0117544	22.07	1
10	HeMu	27.4708	30.8493	29.1111	29.9831	36.7847	36.4088	0.872008	7.67363	7.29775	0.546386	0.00489786	0.00635563	22.07	1
10	LiMe	28.28	32.0161	30.0901	29.4326	35.2194	35.9509	-0.657512	5.1293	5.86073	1.57736	0.028571	0.0172085	22.07	1
10	HeLi	27.2116	31.1687	29.123	29.8525	UNDET	34.5753	0.729518	UNDET	5.45233	0.603105	UNDET	0.0228395	22.07	1
11	PrTu	28.3792	35.6758	31.819	33.5951	32.2655	35.9741	1.77603	0.44651	4.15505	0.291986	0.733816	0.0561313	100.36	0
11	HeMu	28.3653	31.775	30.0218	30.3463	38.6066	35.1267	0.324508	8.5848	5.10492	0.798571	0.00260446	0.029058	100.36	0
11	LiMe	28.2688	31.8351	29.999	28.2185	36.3566	36.7537	-1.78052	6.35759	6.75462	3.4355	0.0121948	0.00926099	100.36	0
11	HeLi	27.9785	31.9919	29.918	29.9628	37.0348	35.7447	0.044808	7.11686	5.82672	0.969419	0.00720463	0.0176191	100.36	0
12	PrTu	27.4201	31.531	29.4038	27.7169	32.6773	35.2999	-1.68691	3.2735	5.89615	3.21967	0.103414	0.0167912	102.46	1
12	HeMu	29.037	32.81	30.8659	36.0973	36.6543	36.9284	5.23144	5.78848	6.06249	0.0266182	0.0180924	0.0149626	102.46	1
12	LiMe	27.6973	31.7716	29.6646	28.8216	36.6603	34.7127	-0.842941	6.9957	5.04809	1.7937	0.00783583	0.0302256	102.46	1
12	HeLi	26.6761	30.883	28.7026	29.0013	36.5436	34.5039	0.298686	7.84099	5.80134	0.812993	0.00436139	0.0179317	102.46	1
13	PrTu	29.1325	32.3046	30.6776	29.3606	35.6511	37.3749	-1.31692	4.97358	6.69736	2.49133	0.0318276	0.00963596	53.93	0
13	HeMu	27.5627	30.0157	28.763	29.8245	34.7547	36.3594	1.0615	5.99162	7.59638	0.479133	0.015716	0.00516729	53.93	0
13	LiMe	28.4923	30.6858	29.5687	29.9348	35.3974	37.0692	0.366099	5.82874	7.50052	0.775878	0.0175944	0.00552227	53.93	0
13	HeLi	28.2073	31.5506	29.8321	30.5761	37.2341	37.1244	0.743977	7.402	7.29232	0.597091	0.00591256	0.00637959	53.93	0
14	PrTu	28.2952	31.8202	30.006	28.4792	31.3569	35.9296	-1.52677	1.35095	5.92356	2.88141	0.392034	0.0164752	94.89	1
14	HeMu	27.6835	31.0431	29.3152	30.0888	37.3721	37.0975	0.773522	8.05685	7.78227	0.584988	0.00375531	0.0045426	94.89	1
14	LiMe	28.173	31.9848	30.0184	28.6979	33.3026	35.9409	-1.32053	3.28417	5.92244	2.49757	0.102652	0.016488	94.89	1
14	HeLi	27.8748	31.5586	29.6596	30.2184	36.2818	35.1926	0.558844	6.62228	5.53299	0.678846	0.0101507	0.0215975	94.89	1
15	PrTu	29.4741	32.9424	31.16	30.5326	32.3471	37.3251	-0.627401	1.18703	6.16502	1.54478	0.439205	0.0139362	34	1
15	HeMu	28.3359	30.7312	29.5093	30.8467	36.8613	36.0968	1.33744	7.35198	6.58753	0.395723	0.00612114	0.0103981	34	1
15	LiMe	28.5724	32.3758	30.4147	29.1469	33.4437	36.9373	-1.2678	3.02899	6.52263	2.40794	0.122513	0.0108766	34	1
15	HeLi	26.9816	31.2397	29.0327	29.5699	37.5666	35.8047	0.537231	8.53396	6.77204	0.689092	0.00269788	0.00914981	34	1
16	PrTu	27.179	30.832	28.9479	27.3109	34.3325	37.1968	-1.637	5.38454	8.2489	3.11018	0.0239382	0.00328726	20.39	1
16	HeMu	26.7924	30.3193	28.5013	29.1234	UNDET	37.8362	0.622064	UNDET	9.33487	0.649741	UNDET	0.00154855	20.39	1
16	LiMe	28.4511	32.8981	30.5939	31.9002	32.0363	37.0878	1.30626	1.44241	6.49388	0.404368	0.367952	0.0110955	20.39	1
16	HeLi	26.667	29.9559	28.2637	29.0257	36.3913	35.4892	0.762045	8.12759	7.22557	0.58966	0.00357562	0.00668171	20.39	1
17	PrTu	28.5242	32.2849	30.3463	28.6104	32.4048	UNDET	-1.73597	2.05843	UNDET	3.33102	0.240077	UNDET	28.59	1
17	HeMu	26.6842	30.0936	28.3377	29.3718	35.197	36.4442	1.03411	6.85934	8.10653	0.488318	0.00861258	0.00362821	28.59	1
17	LiMe	28.6962	32.0073	30.3066	29.5467	35.0354	37.065	-0.759901	4.72887	6.75846	1.69337	0.0377109	0.00923635	28.59	1
17	HeLi	27.2187	31.175	29.1298	29.4392	36.2061	35.2067	0.30941	7.07639	6.07696	0.806972	0.00740961	0.0148134	28.59	1
18	PrTu	27.4776	31.8665	29.5908	27.7496	31.5306	UNDET	-1.84114	1.9398	UNDET	3.58292	0.260653	UNDET	98.36	0
18	HeMu	26.4701	33.4064	29.7367	32.5486	33.3681	UNDET	2.81197	3.63144	UNDET	0.142401	0.0806913	UNDET	98.36	0
18	LiMe	27.393	31.6573	29.4481	28.5847	31.9694	UNDET	-0.863362	2.52133	UNDET	1.81927	0.174182	UNDET	98.36	0
18	HeLi	26.9086	31.5375	29.1313	29.5269	36.9129	UNDET	0.395669	7.78166	UNDET	0.760137	0.00454451	UNDET	98.36	0
19	PrTu	30.3467	33.2037	31.7431	31.3327	34.8806	UNDET	-0.410355	3.13752	UNDET	1.32901	0.113635	UNDET	95.8	0
19	HeMu	27.697	30.9086	29.2588	30.0126	34.9979	37.3648	0.753786	5.7391	8.10601	0.593045	0.0187223	0.00362951	95.8	0
19	LiMe	26.7254	33.0806	29.7337	30.9992	32.4589	39.1861	1.26553	2.72523	9.45237	0.415948	0.151226	0.00142743	95.8	0
19	HeLi	27.3553	30.2994	28.7897	29.7748	36.1297	35.0127	0.985126	7.33995	6.22299	0.505182	0.0061724	0.0133873	95.8	0
20	PrTu	30.1895	33.5269	31.8145	30.698	UNDET	UNDET	-1.11646	UNDET	UNDET	2.16815	UNDET	UNDET	48.43	0
20	HeMu	27.6308	30.7964	29.1707	30.2641	37.1962	UNDET	1.09345	8.02551	UNDET	0.468639	0.0038378	UNDET	48.43	0
20	LiMe	30.7974	33.2235	31.9875	31.1757	UNDET	UNDET	-0.811729	UNDET	UNDET	1.75531	UNDET	UNDET	48.43	0
20	HeLi	29.4666	32.0025	30.7084	31.8985	UNDET	38.4311	1.1901	UNDET	7.72269	0.438273	UNDET	0.00473412	48.43	0
21	PrTu	30.447	33.5147	31.944	30.7173	36.9912	39.1704	-1.22669	5.04721	7.22637	2.34029	0.030244	0.006678	96.26	0
21	HeMu	28.4493	31.2143	29.7997	30.3477	35.4608	37.5495	0.547966	5.66104	7.74977	0.683984	0.0197632	0.0046461	96.26	0
21	LiMe	27.4183	29.2257	28.3076	28.1659	35.3542	36.2252	-0.141685	7.04664	7.91765	1.10319	0.00756395	0.00413572	96.26	0
21	HeLi	27.4078	31.4757	29.3714	29.8706	34.869	35.6109	0.499212	5.4976	6.23949	0.707493	0.0221339	0.0132351	96.26	0
23	PrTu	28.821	32.8174	30.7544	30.222	36.2916	37.9213	-0.532402	5.53723	7.16689	1.44634	0.0215342	0.00695908	45.25	1
23	HeMu	28.1744	31.4622	29.7729	31.0128	36.4132	37.8484	1.23986	6.64033	8.07544	0.423414	0.0100245	0.00370723	45.25	1
23	LiMe	27.8841	31.1085	29.4522	28.9538	37.3507	36.5224	-0.498368	7.8985	7.07023	1.41261	0.00419098	0.00744128	45.25	1
23	HeLi	27.5813	31.9771	29.698	29.9119	36.1509	36.8344	0.213932	6.45284	7.13642	0.862184	0.0114157	0.00710761	45.25	1
24	PrTu	28.5478	35.0975	31.6537	32.5121	38.0424	35.4741	0.858338	6.38873	3.82036	0.551588	0.0119344	0.0707878	174.75	0
24	HeMu	28.695	33.5758	31.0396	34.2409	37.5296	36.9132	3.20123	6.48993	5.87355	0.108726	0.0111259	0.0170563	174.75	0
24	LiMe	29.6855	33.0368	31.3163	30.5179	UNDET	38.4405	-0.798457	UNDET	7.12413	1.73924	UNDET	0.0071684	174.75	0
24	HeLi	28.6419	32.2703	30.402	31.42	34.7084	36.859	1.01801	4.30644	6.45697	0.493797	0.0505397	0.011383	174.75	0
25	PrTu	29.4612	33.7338	31.5252	30.7366	34.3108	UNDET	-0.788595	2.78559	UNDET	1.72739	0.145029	UNDET	29.18	1
25	HeMu	26.8387	31.0272	28.8571	29.2887	29.132	36.2197	0.43167	0.274921	7.3626	0.741403	0.826496	0.00607625	29.18	1
25	LiMe	28.2931	32.3481	30.2527	29.0782	33.4959	35.6856	-1.17454	3.24316	5.43293	2.2572	0.105612	0.0231487	29.18	1
25	HeLi	27.3668	30.9072	29.0831	29.391	35.4253	36.6791	0.307895	6.34217	7.59596	0.80782	0.0123258	0.0051688	29.18	1
26	PrTu	29.3284	34.0703	31.6105	30.0176	36.0272	37.3541	-1.59298	4.41662	5.74358	3.01672	0.0468238	0.0186642	21.41	1
26	HeMu	28.4416	32.6952	30.4943	30.6518	36.4104	37.4238	0.157452	5.91606	6.92944	0.896607	0.0165611	0.00820407	21.41	1
26	LiMe	30.2186	34.1712	32.1342	31.6364	35.3135	37.1196	-0.497851	3.17932	4.98544	1.41211	0.11039	0.031567	21.41	1
26	HeLi	27.3341	32.168	29.6527	30.0295	35.6294	35.8582	0.376754	5.97671	6.20547	0.770168	0.0158793	0.0135509	21.41	1
27	PrTu	28.882	32.7436	30.7522	30.1824	32.0998	37.4804	-0.569839	1.34757	6.72815	1.48436	0.392954	0.00943248	71.74	1
27	HeMu	27.1718	31.773	29.3825	29.5946	30.2481	37.9209	0.212127	0.865568	8.53839	0.863263	0.54883	0.00268961	71.74	1
27	LiMe	28.6498	33.7475	31.0944	30.2801	31.9888	37.0526	-0.814271	0.894462	5.95826	1.75841	0.537948	0.0160836	71.74	1
27	HeLi	28.0495	32.9884	30.4189	31.09	35.7974	37.7165	0.671062	5.37845	7.29755	0.628044	0.0240395	0.0063565	71.74	1
28	PrTu	30.4996	33.117	31.7814	30.595	38.7596	UNDET	-1.18637	6.97823	UNDET	2.27579	0.00793127	UNDET	102.36	0
28	HeMu	31.4222	31.713	31.5673	33.6454	UNDET	UNDET	2.07813	UNDET	UNDET	0.236822	UNDET	UNDET	102.36	0
28	LiMe	31.7908	32.8543	32.3182	34.6285	35.901	UNDET	2.31033	3.58287	UNDET	0.201614	0.0834543	UNDET	102.36	0
28	HeLi	29.636	36.2984	32.7985	35.0903	35.0061	UNDET	2.2918	2.20767	UNDET	0.20422	0.216483	UNDET	102.36	0
29	PrTu	28.8831	33.7571	31.2251	30.1249	38.1782	35.5776	-1.10017	6.95313	4.35246	2.14381	0.0080705	0.0489528	205.15	0
29	HeMu	28.0272	34.9736	31.3083	33.2147	35.9778	35.2668	1.90637	4.66947	3.95844	0.266762	0.0392962	0.0643266	205.15	0
29	LiMe	29.5617	34.635	31.9979	30.7015	UNDET	38.8369	-1.29646	UNDET	6.83892	2.45626	UNDET	0.00873533	205.15	0
29	HeLi	27.6881	32.6051	30.0462	29.9834	35.5774	36.0919	-0.0627997	5.53117	6.04575	1.04449	0.0216249	0.0151373	205.15	0
30	PrTu	28.5045	33.7485	31.0159	29.2123	33.5464	36.7974	-1.80356	2.53052	5.78149	3.4908	0.173076	0.0181801	31.31	1
30	HeMu	28.1051	32.6815	30.307	30.8892	UNDET	UNDET	0.582169	UNDET	UNDET	0.667959	UNDET	UNDET	31.31	1
30	LiMe	29.1845	34.2702	31.6253	31.0096	UNDET	38.0795	-0.615669	UNDET	6.45425	1.53227	UNDET	0.0114045	31.31	1
30	HeLi	28.5405	32.7071	30.5528	31.4979	38.2741	37.047	0.945119	7.72126	6.4942	0.519387	0.00473881	0.011093	31.31	1
	Legend:
	PrTu = primary tumor (colorectal cancer)
	HeMu = healthy colorectal mucosa
	LiMe = liver metastasis
	HeLi = healthy liver
